# Supplementary material for: Early-Stage Non-Small Cell Lung Cancer: Prevalence of Actionable Alterations in a Monocentric Consecutive Cohort
Source: Cancers (Basel). 2024 Apr 3;16(7):1410. doi: 10.3390/cancers16071410 (PMC11010971; doi:10.3390/cancers16071410)
Supplement: Supplementary file 1 [file cancers-16-01410-s001.zip]

Archive with 1 entries (1 files):
- cancers-2903242-supplementary.pdf
